# Supplementary material for: Uptake of Radionuclides by Bryophytes in the Chornobyl Exclusion Zone
Source: Toxics. 2023 Feb 25;11(3):218. doi: 10.3390/toxics11030218 (PMC10056093; doi:10.3390/toxics11030218)
Supplement: Supplementary file 1 [file toxics-11-00218-s001.zip]

Archive with 1 entries (1 files):
- toxics-2172463-supplementary.pdf
